# Supplementary material for: Postprandial Responses to Animal Products with Distinct Fatty Acid and Amino Acid Composition Are Diet-Dependent
Source: Nutrients. 2025 May 4;17(9):1581. doi: 10.3390/nu17091581 (PMC12073875; doi:10.3390/nu17091581)
Supplement: Supplementary file 1 [file nutrients-17-01581-s001.zip]

Archive with 1 entries (1 files):
- R1 Supplementary 28 04 2024.pdf
